# Supplementary material for: Scientifically Formulated Avocado Fruit Juice: Phytochemical Analysis, Assessment of Its Antioxidant Potential and Consumer Perception
Source: Molecules. 2021 Dec 7;26(24):7424. doi: 10.3390/molecules26247424 (PMC8706416; doi:10.3390/molecules26247424)
Supplement: Supplementary file 1 [file molecules-26-07424-s001.zip]

Archive with 1 entries (1 files):
- molecules-1467506-supplementary.pdf
